# Supplementary material for: Surveillance of Coxiella burnetii Shedding in Three Naturally Infected Dairy Goat Herds after Vaccination, Focusing on Bulk Tank Milk and Dust Swabs
Source: Vet Sci. 2022 Feb 24;9(3):102. doi: 10.3390/vetsci9030102 (PMC8950187; doi:10.3390/vetsci9030102)
Supplement: Supplementary file 1 [file vetsci-09-00102-s001.zip]

Archive with 1 entries (1 files):
- SupplementaryFigure1.pdf
